# Supplementary material for: Investigation of the N-Glycosylation of the SARS-CoV-2 S Protein Contained in VLPs Produced in Nicotiana benthamiana
Source: Molecules. 2022 Aug 11;27(16):5119. doi: 10.3390/molecules27165119 (PMC9412417; doi:10.3390/molecules27165119)
Supplement: Supplementary file 1 [file molecules-27-05119-s001.zip]

Archive with 1 entries (1 files):
- molecules-1822663-supplementary.pdf
